# Supplementary material for: Corpus callosum lesions are associated with worse cognitive performance in cerebral amyloid angiopathy
Source: Brain Commun. 2022 Apr 26;4(3):fcac105. doi: 10.1093/braincomms/fcac105 (PMC9123849; doi:10.1093/braincomms/fcac105)
Supplement: fcac105_Supplementary_Data [file fcac105_supplementary_data.zip]

Archive with 2 entries (2 files):
- supplemental figure 1.pdf
- Supplementary table 1.docx
